# Supplementary material for: Comparative Analysis of Maize Physico-Chemical Parameters and Mycotoxin Levels in Dual Environments
Source: Toxins (Basel). 2024 Jun 17;16(6):275. doi: 10.3390/toxins16060275 (PMC11209266; doi:10.3390/toxins16060275)
Supplement: Supplementary file 1 [file toxins-16-00275-s001.zip]

Archive with 1 entries (1 files):
- toxins-3016596-supplementary.pdf
